# Supplementary material for: Analysis of the fatigue status of medical security personnel during the closed-loop period using multiple machine learning methods: a case study of the Beijing 2022 Olympic Winter Games
Source: Sci Rep. 2024 Apr 18;14:8987. doi: 10.1038/s41598-024-59397-6 (PMC11026406; doi:10.1038/s41598-024-59397-6)
Supplement: Supplementary file 1 — Supplementary Information. [file 41598_2024_59397_MOESM1_ESM.xlsx]

## Sheet: Sheet1
编号	姓名	性别（0男；1女）	婚姻状况（未婚0，已婚1）	学历（0本科及以下，1硕士及以上）	职称（0初级及以下，1中级，2高级）	年龄	体重指数	呼吸系统疾病	消化系统疾病	皮肤系统疾病	耳鼻喉	泌尿系统	神经精神	口腔	心血管	疾病总分	穿防护服工作时长（h）	总工作时长（h）	夜班工作时长	体育锻炼：0无；1；＜0.5h；2＞0.5h	MFI-20
1	赵晓宇	0	1	0	0	48	25.5978	1	1	1	0	0	0	0	0	3	120	180	60	1	61
2	李源康	0	0	0	0	26	21.1327	1	1	1	0	0	0	0	0	3	120	180	60	0	49
3	张海中	0	1	1	2	41	22.7732	1	0	0	1	1	0	0	0	3	60	180	12	1	61
4	李海浩	0	1	0	0	32	24.9135	0	1	0	0	1	0	0	0	2	45	180	0	2	46
5	周宏斌	0	1	0	1	36	21.4876	1	0	0	1	0	0	0	0	2	45	180	0	0	55
6	倪广晓	0	1	1	2	42	29.0533	0	0	0	0	1	1	1	0	3	90	180	12	0	67
7	姚冬奇	0	1	1	2	42	21.2245	1	0	0	0	1	1	0	0	3	144	180	72	1	55
8	肖浩	0	1	1	1	32	27.4653	1	1	1	0	0	1	0	0	4	160	160	72	0	63
9	郭金波	0	1	1	1	34	23.4052	1	1	0	0	1	0	0	0	3	60	180	30	2	49
10	张海强	0	1	1	1	36	26.1738	0	1	1	1	1	0	0	0	4	100	180	24	0	62
11	王鹏	0	1	1	1	39	20.7476	1	1	1	0	1	0	0	0	4	160	160	72	1	70
12	谷军飞	0	1	1	2	38	23.6713	1	0	0	0	1	0	0	0	2	60	180	30	2	61
13	张瑞	1	1	1	1	38	20.3244	0	1	0	0	0	1	0	0	2	120	180	0	2	44
14	李根	0	1	0	1	33	30.0712	1	0	0	0	0	0	0	0	1	20	180	0	0	41
15	郭志祥	0	1	1	1	36	24.2123	0	0	0	0	0	0	0	0	0	20	180	0	1	46
16	王玉昭	0	1	1	1	39	29.3878	1	1	1	0	0	1	0	0	4	80	180	18	0	61
17	王立新	0	1	1	2	54	24.2123	1	1	0	0	0	0	0	0	2	20	180	0	1	20
18	刘雅宁	1	0	0	0	21	22.0386	1	0	0	1	0	0	0	0	2	0	240	0	1	32
19	侯岩	0	1	1	1	33	29.8606	1	1	0	1	0	0	0	0	3	60	240	12	2	33
20	姜宁	1	0	0	0	27	18.8707	1	1	0	1	1	0	0	0	4	108	108	48	1	65
21	崔颖	1	0	0	1	36	21.7193	1	0	0	1	0	0	0	0	2	144	144	0	2	59
22	郭海涛	0	1	1	1	35	20.4783	0	1	0	1	0	1	1	0	4	108	108	48	1	37
23	付凯亮	0	1	1	2	42	20.7612	1	0	1	1	0	1	0	0	4	80	180	18	1	64
24	郭小坤	0	1	0	0	30	23.6614	1	1	1	0	0	1	0	0	4	108	108	48	0	65
25	杨宝军	0	1	0	1	36	25.8806	1	0	1	1	1	0	0	0	4	108	108	48	0	62
26	吴继德	0	0	0	0	29	27.4406	1	1	0	1	1	1	1	0	6	108	108	48	1	63
27	霍颖浩	0	1	1	1	44	24.6181	0	0	0	0	0	1	0	0	1	60	180	30	2	28
28	李伟	0	1	1	1	38	24.6097	0	0	0	0	0	0	0	0	0	30	180	24	2	25
29	庞立厚	0	1	0	0	34	24.7245	1	1	1	0	1	1	0	0	5	100	180	12	0	63
30	李海涛	0	1	1	2	38	28.3951	0	0	1	0	0	1	0	0	2	60	180	30	1	45
31	王卿	0	1	1	2	39	26.0276	1	0	0	1	0	0	0	0	2	60	180	12	0	62
32	王保华	0	1	1	2	50	25.6489	1	0	1	1	0	0	0	0	3	60	180	24	2	43
33	李琛	0	1	1	2	38	27.7698	1	0	0	0	0	0	0	0	1	60	180	24	0	40
34	杨帆	0	1	1	1	36	25.565	0	0	1	1	0	1	0	0	3	60	180	30	2	46
35	张标	0	1	1	1	38	28.7347	0	0	0	1	0	1	0	0	2	60	180	24	2	36
36	彭鑫宇	0	1	1	1	36	23.9395	1	1	0	1	0	1	0	0	4	60	180	24	1	47
37	金文哲	0	1	1	1	37	25.6801	1	1	1	1	1	1	1	1	8	100	180	30	1	77
38	付聪	0	1	1	1	31	24.0317	0	1	1	1	0	1	0	0	4	70	240	0	0	59
39	刘鹏	0	1	1	1	38	26.6436	1	1	1	1	0	1	0	0	5	144	144	72	0	59
40	王云飞	0	1	1	1	39	31.4359	0	0	0	1	0	0	0	0	1	40	180	24	2	53
41	梁伟	0	1	1	0	36	29.7004	1	1	1	0	0	0	0	1	4	96	160	30	0	60
42	陶兴隆	0	1	1	1	37	24.4857	0	1	1	1	0	1	0	0	4	90	160	18	0	52
43	董浩	0	1	1	0	32	21.5619	0	0	0	0	0	0	0	0	0	60	132	0	1	50
44	高占玺	0	1	0	1	47	25.7959	1	1	0	0	1	0	0	0	3	120	180	24	2	61
45	朱芳媛	1	1	0	1	33	22.2656	1	1	1	1	0	1	1	1	7	108	108	48	1	79
46	刘欣1	1	1	0	0	28	22.2291	0	0	1	1	1	0	0	0	3	108	108	48	0	58
47	雷爱健	1	1	0	1	31	24.6097	1	0	1	1	0	1	0	1	5	108	108	48	0	59
48	孟娜	1	1	0	1	40	24.539	0	1	1	0	0	0	1	0	3	144	144	18	0	66
49	夏蕾	1	1	0	1	42	21.3786	1	1	1	1	0	1	0	0	5	144	144	6	0	59
50	刘娜	1	1	0	1	43	21.4844	0	0	0	0	0	0	0	0	0	40	144	0	0	50
51	杨君	1	0	0	1	33	18.6709	1	1	1	0	0	0	0	0	3	108	108	48	2	56
52	潘爽	1	1	0	0	29	19.5717	1	1		0	0	1	0	0	3	108	108	48	1	70
53	张树敏	1	1	0	0	25	18.7783	1		1	0	0	1	0	0	3	144	144	12	1	57
54	王盼盼	1	1	0	1	34	19.8347	1	1	0	0	0	0	0	0	2	108	108	48	1	50
55	蔺美霖	1	1	1	1	32	21.5645	0	1	1	0	0	0	0	1	3	120	180	12	1	56
56	李松	0	1	1	1	34	20.7612	0	0	1	0	0	0	0	0	1	60	180	0	1	49
57	白桦	1	0	0	0	28	21.3039	0	1	1	1	0	0	0	0	3	108	108	48	0	60
58	张洺华	0	1	1	1	33	25.2595	0	0	0	0	0	0	0	0	0	30	180	0	1	50
59	郭浩辰	0	1	0	0	33	25.565	1	0	0	0	0	1	1	0	3	60	180	6	0	59
60	朱学亮	0	1	1	1	35	25.6612	1	0	0	0	0	0	1	0	2	30	180	0	1	33
61	王一	1	1	1	2	41	24.7676	0	0	0	0	1	1	0	0	2	20	180	0	0	36
62	刘静	1	1	1	1	35	23.8281	0	0	0	0	0	1	0	0	1	60	180	30	0	50
63	张明乐	1	1	1	1	36	22.231	0	0	1	0	0	0	0	0	1	60	180	24	2	32
64	安国静	1	1	0	1	32	22.8374	1	1	0	1	0	0	0	0	3	108	108	48	0	58
65	张雪婷	1	1	0	0	31	19.0039	0	1	0	0	0	1	0	1	3	108	108	48	0	65
66	李晓明	1	1	0	0	32	25.3906	0	1	1	1	0	0	0	0	3	108	108	48	0	62
67	王立静	1	1	0	1	38	24.3418	0	1	0	0	0	1	0	0	2	144	170	18	0	61
68	范晓燕	1	0	0	0	21	18.5901	1	1	0	1	0	0	0	0	3	144	171	6	1	58
69	李琪	1	0	0	0	21	22.151	0	1	0	0	0	1	0	0	2	144	172	18	1	61
70	曹子怡	1	0	0	0	20	18.7783	1	1	0	1	0	0	0	0	3	144	173	6	1	59
71	王盼盼	1	0	0	0	20	21.0938	0		0	1	1	1	1	0	4	144	174	6	1	58
72	冉梦迪	1	0	0	0	22	24.3375	0	0	0	1	0	0	0	0	1	40	175	24	0	67
73	庞思诺	1	0	0	0	21	18.8092	1	0	1	0	0	0	0	0	2	144	176	0	1	57
74	高雨爽	1	0	0	0	21	20.0773	1	0	0	1	0	0	0	0	2	144	177	0	2	56
75	邢羽佳	1	0	0	0	20	20.9573	0	1	1	0	1	0	0	0	3	144	178	24	1	62
76	王锐	0	0	0	0	22	23.1481	0	0	0	0	0	0	0	0	0	0	240	0	1	20
77	张宇钦	0	0	0	0	21	25.1063	1	0	0	0	0	1	0	0	2	0	240	0	0	58
78	张新文	0	1	1	2	42	24.8016	0	0	0	1	0	1	1	0	3	100	180	24	0	65
79	华彪	0	1	1	1	33	23.6713	1	0	0	1	0	0	0	0	2	108	108	48	0	61
80	张睿	0	1	1	1	37	20.5191	0	0	0	0	0	1	0	0	1	60	180	0	1	52
81	牟成林	0	1	1	2	45	26.9896	0	0	0	0	1	0	0	0	1	50	180	18	1	60
82	张志勇	0	1	1	2	54	25.6896	1	0	0	1	0	1	0	0	3	60	180	24	1	63
83	孟令强	0	1	1	2	57	24.6914	0	0	0	0	0	1	0	0	1	60	180	0	2	30
84	高飞	0	1	1	1	40	31.4077	1	0	0	0	0	0	0	0	1	60	180	24	0	21
85	张建军	0	1	1	2	46	25.9516	1	1	0	0	0	1	0	0	3	144	144	72	0	57
86	彭超	0	0	0	0	25	23.3887	0	0	0	0	0	0	0	0	0	0	180	0	2	23
87	班施墨	1	0	0	0	22	17.1753	0	1	0	0	0	0	0	0	1	0	240	0	0	54
88	李雯淑雅	1	0	0	0	22	20.7612	0	0	0	0	0	0	0	0	0	0	240	0	1	35
89	王立坤	1	0	0	0	20	22.7732	0	0	0	0	0	0	0	0	0	0	240	0	2	49
90	姜泽宇	0	0	0	0	19	21.3669	0	0	0	1	0	0	0	0	1	0	240	0	2	27
91	郑如杰	0	0	0	0	19	22.6422	0	0	0	0	0	0	0	0	0	0	240	0	2	20
92	殷晓璐	1	0	0	0	21	21.7181	0	0	0	0	0	1	0	0	1	0	240	0	1	27
93	张原野	0	0	0	0	20	20.6758	0	0	0	0	0	1	1	0	2	0	240	0	1	31
94	陈卓恒	0	0	0	0	20	28.0763	0	0	0	0	0	0	0	0	0	0	240	0	2	33
95	代丽	1	1	1	2	39	22.5827	0	0	0	0	0	1	0	0	1	40	180	12	1	64
96	张茜	1	1	1	1	34	25.3906	0	0	1	1	0	1	0	0	3	70	180	18	1	66
97	王朝艳	1	1	1	1	38	21.7738	0	0	0	1	0	1	0	0	2	20	180	0	2	59
98	姚菊欣	1	1	1	1	35	20.7031	1	0	1	1	0	0	1	1	5	90	180	12	0	59
99	郑喜洁	1	1	1	1	34	27.5556	0	0	0	0	0	0	0	0	0	60	180	30	2	26
100	鲁静	1	1	1	2	40	19.9481	0	0	0	1	0	0	0	0	1	20	180	0	2	35
101	岳磊	1	1	1	1	36	21.4844	0	0	0	0	0	0	0	1	1	40	180	0	0	20
102	柴茜楠	1	1	1	1	36	20.3223	0	0	0	0	0	1	0	0	1	20	180	0	2	52
103	陈欢	1	1	0	1	37	20.9366	0	0	0	0	0	0	0	0	0	20	180	0	1	52
104	李敬瑄	1	1	1	1	32	19.7777		1	1	0	1	0	0	0	3	90	138	12	0	67
105	李云婷	1	1	1	2	48	24.5243	1	1	1	1	0	0	0	0	4	120	180	12	0	65
106	高羽高	1	1	1	1	37	21.7738	1	1	0	0	0	1	0	0	3	120	180	18	0	61
107	池冰	1	1	1	1	31	18.8189	0	0	1	0	0	0	1	0	2	60	240	0	1	58
108	刘颖	1	1	1	1	32	19.5312	0	1	0	0	0	0	0	1	2	60	240	0	2	57
109	赵洪俊	1	1	0	2	46	18.3594	1	0	0	0	0	0	1	0	2	144	180	0	2	51
110	秦玲	1	1	1	1	43	21.4844	0	0	1	0	0	1	0	0	2	144	181	0	1	52
111	张晶	1	1	1	2	41	21.0938	1	1	0	0	1	0	0	0	3	60	180	24	0	65
112	李琳	1	1	1	1	33	21.7555	1	1	1	1	0	0	0	0	4	80	180	36	0	67
113	候敏	1	1	1	1	41	22.6562	0	0	0	0	1	0	0	0	1	20	180	0	1	45

## Sheet: Sheet2
编号	姓名	性别（0男；1女）	婚姻状况（未婚0，已婚1）	学历（0本科及以下，1硕士及以上）	职称（0初级及以下，1中级，2高级）	年龄	身高	体重	体重指数	记忆力下降、注意力不集中	头痛	活动后疲倦	无红肿的关节疼痛	睡眠不够	颈部或腋下淋巴结触痛	肌肉痛	咽喉痛	疲劳得分	呼吸系统疾病	消化系统疾病	皮肤系统疾病	耳鼻喉	泌尿系统	神经精神	口腔	心血管	疾病总分	穿防护服工作时长（h）	工作时长（h）	小夜班次数	大夜班次数	夜班小时数	体育锻炼：0无；1；＜0.5h；2＞0.5h	多维疲劳评分	多维疲劳评分		多维疲劳评分质化	是否体育锻炼：0无；1；是	夜班小时数赋值	穿防护服工作时长赋值	多维疲劳评分赋值
1	赵晓宇	0	1	0	0	48	174	77.5	25.5978	0	1	1	0	0	0	0	1	3	1	1	1	0	0	0	0	0	3	120	180	5	5	60	1	61	30		1	1	3	3	2
2	李源康	0	0	0	0	26	182	70	21.1327	0	1	1	0	0	0	0	0	2	1	1	1	0	0	0	0	0	3	120	180	5	5	60	0	49	49		0	0	3	3	1
3	张海中	0	1	1	2	41	165	62	22.7732	0	0	0	0	0	0	0	0	0	1	0	0	1	1	0	0	0	3	60	180	0	2	12	1	61	30		1	1	1	2	2
4	李海浩	0	1	0	0	32	170	72	24.9135	0	0	1	0	0	0	0	0	1	0	1	0	0	1	0	0	0	2	45	180	0	0	0	2	46	46		0	1	0	2	1
5	周宏斌	0	1	0	1	36	165	58.5	21.4876	0	0	0	0	0	0	0	0	0	1	0	0	1	0	0	0	0	2	45	180	0	0	0	0	55	55		0	0	0	2	1
6	倪广晓	0	1	1	2	42	168	82	29.0533	1	1	1	0	1	0	1	1	6	0	0	0	0	1	1	1	0	3	90	180	0	2	12	0	67	67		1	0	1	3	2
7	姚冬奇	0	1	1	2	42	175	65	21.2245	0	1	1	0	0	0	0	0	2	1	0	0	0	1	1	0	0	3	144	180	6	6	72	1	55	55		0	1	3	4	1
8	肖浩	0	1	1	1	32	185	94	27.4653	1	1	1	0	1	0	1	0	5	1	1	1	0	0	1	0	0	4	160	160	6	6	72	0	63	63		1	0	3	4	2
9	郭金波	0	1	1	1	34	176	72.5	23.4052	0	0	0	0	0	0	0	0	0	1	1	0	0	1	0	0	0	3	60	180	2	3	30	2	49	49		0	1	2	2	1
10	张海强	0	1	1	1	36	177	82	26.1738	1	0	1	0	1	0	0	0	3	0	1	1	1	1	0	0	0	4	100	180	2	2	24	0	62	62		1	0	2	3	2
11	王鹏	0	1	1	1	39	177	65	20.7476	1	0	1	1	1	0	0	1	5	1	1	1	0	1	0	0	0	4	160	160	6	6	72	1	70	70		1	1	3	4	2
12	谷军飞	0	1	1	2	38	178	75	23.6713	0	0	0	0	0	0	0	0	0	1	0	0	0	1	0	0	0	2	60	180	3	2	30	2	61	61		1	1	2	2	2
13	张瑞	1	1	1	1	38	163	54	20.3244	0	0	0	0	1	0	1	0	2	0	1	0	0	0	1	0	0	2	120	180	0	0	0	2	44	44		0	1	0	3	1
14	李根	0	1	0	1	33	173	90	30.0712	0	0	0	0	0	0	0	0	0	1	0	0	0	0	0	0	0	1	20	180	0	0	0	0	41	41		0	0	0	1	1
15	郭志祥	0	1	1	1	36	176	75	24.2123	0	0	0	0	0	0	0	0	0	0	0	0	0	0	0	0	0	0	20	180	0	0	0	1	46	46		0	1	0	1	1
16	王玉昭	0	1	1	1	39	175	90	29.3878	0	0	1	0	0	0	1	0	2	1	1	1	0	0	1	0	0	4	80	180	1	2	18	0	61	61		1	0	1	2	2
17	王立新	0	1	1	2	54	176	75	24.2123	0	0	0	0	0	0	0	0	0	1	1	0	0	0	0	0	0	2	20	180	0	0	0	1	20	80		0	1	0	1	0
18	刘雅宁	1	0	0	0	21	165	60	22.0386	0	0	0	0	1	1	0	1	3	1	0	0	1	0	0	0	0	2	0	240	0	0	0	1	32	32		0	1	0	0	0
19	侯岩	0	1	1	1	33	183	100	29.8606	0	0	0	0	1	0	0	1	2	1	1	0	1	0	0	0	0	3	60	240	0	2	12	2	33	33		0	1	1	2	0
20	姜宁	1	0	0	0	27	166	52	18.8707	0	1	0	0	1	0	0	0	2	1	1	0	1	1	0	0	0	4	108	108	4	4	48	1	65	65		1	1	3	3	2
21	崔颖	1	0	0	1	36	162	57	21.7193	0	1	0	1	1	0	0	0	3	1	0	0	1	0	0	0	0	2	144	144	0	0	0	2	59	59		0	1	0	4	1
22	郭海涛	0	1	1	1	35	174	62	20.4783	0	0	1	0	0	0	0	0	1	0	1	0	1	0	1	1	0	4	108	108	4	4	48	1	37	37		0	1	3	3	0
23	付凯亮	0	1	1	2	42	170	60	20.7612	1	0	1	0	0	0	1	0	3	1	0	1	1	0	1	0	0	4	80	180	3	0	18	1	64	64		1	1	1	2	2
24	郭小坤	0	1	0	0	30	172	70	23.6614	0	0	1	0	0	0	0	0	1	1	1	1	0	0	1	0	0	4	108	108	4	4	48	0	65	65		1	0	3	3	2
25	杨宝军	0	1	0	1	36	178	82	25.8806	0	0	1	1	1	0	0	0	3	1	0	1	1	1	0	0	0	4	108	108	4	4	48	0	62	62		1	0	3	3	2
26	吴继德	0	0	0	0	29	176	85	27.4406	0	1	1	0	1	0	0	0	3	1	1	0	1	1	1	1	0	6	108	108	4	4	48	1	63	63		1	1	3	3	2
27	霍颖浩	0	1	1	1	44	178	78	24.6181	0	0	0	0	1	0	0	0	1	0	0	0	0	0	1	0	0	1	60	180	3	2	30	2	28	28		0	1	2	2	0
28	李伟	0	1	1	1	38	165	67	24.6097	0	0	0	0	0	0	0	0	0	0	0	0	0	0	0	0	0	0	30	180	2	2	24	2	25	25		0	1	2	1	0
29	庞立厚	0	1	0	0	34	181	81	24.7245	0	0	1	0	1	0	0	0	2	1	1	1	0	1	1	0	0	5	100	180	0	2	12	0	63	63		1	0	1	3	2
30	李海涛	0	1	1	2	38	180	92	28.3951	0	0	0	0	1	0	0	0	1	0	0	1	0	0	1	0	0	2	60	180	2	3	30	1	45	45		0	1	2	2	1
31	王卿	0	1	1	2	39	172	77	26.0276	0	0	0	0	0	0	0	1	1	1	0	0	1	0	0	0	0	2	60	180	1	1	12	0	62	62		1	0	1	2	2
32	王保华	0	1	1	2	50	171	75	25.6489	0	0	0	0	0	0	0	1	1	1	0	1	1	0	0	0	0	3	60	180	2	2	24	2	43	43		0	1	2	2	1
33	李琛	0	1	1	2	38	177	87	27.7698	0	0	1	0	1	0	0	1	3	1	0	0	0	0	0	0	0	1	60	180	2	2	24	0	40	40		0	0	2	2	1
34	杨帆	0	1	1	1	36	178	81	25.565	1	0	1	0	0	0	0	0	2	0	0	1	1	0	1	0	0	3	60	180	2	3	30	2	46	46		0	1	2	2	1
35	张标	0	1	1	1	38	175	88	28.7347	0	0	0	0	0	0	0	0	0	0	0	0	1	0	1	0	0	2	60	180	2	2	24	2	36	36		0	1	2	2	0
36	彭鑫宇	0	1	1	1	36	177	75	23.9395	0	0	0	0	0	0	1	0	1	1	1	0	1	0	1	0	0	4	60	180	2	2	24	1	47	47		0	1	2	2	1
37	金文哲	0	1	1	1	37	183	86	25.6801	1	1	1	0	0	1	1	1	6	1	1	1	1	1	1	1	1	8	100	180	2	3	30	1	77	77		1	1	2	3	2
38	付聪	0	1	1	1	31	179	77	24.0317	1	0	0	0	1	0	0	1	3	0	1	1	1	0	1	0	0	4	70	240	0	0	0	0	59	59		0	0	0	2	1
39	刘鹏	0	1	1	1	38	170	77	26.6436	0	1	1	0	0	0	0	0	2	1	1	1	1	0	1	0	0	5	144	144	6	6	72	0	59	59		0	0	3	4	1
40	王云飞	0	1	1	1	39	172	93	31.4359	0	0	0	0	1	0	0	0	1	0	0	0	1	0	0	0	0	1	40	180	2	2	24	2	53	53		0	1	2	1	1
41	梁伟	0	1	1	0	36	176	92	29.7004	1	0	0	0	0	0	0	0	1	1	1	1	0	0	0	0	1	4	96	160	2	3	30	0	60	60		1	0	2	3	2
42	陶兴隆	0	1	1	1	37	183	82	24.4857	0	0	0	0	1	0	0	0	1	0	1	1	1	0	1	0	0	4	90	160	0	3	18	0	52	52		0	0	1	3	1
43	董浩	0	1	1	0	32	184	73	21.5619	0	0	0	0	1	0	0	0	1	0	0	0	0	0	0	0	0	0	60	132	0	0	0	1	50	50		0	1	0	2	1
44	高占玺	0	1	0	1	47	175	79	25.7959	1	0	1	0	1	0	0	0	3	1	1	0	0	1	0	0	0	3	120	180	2	2	24	2	61	61		1	1	2	3	2
45	朱芳媛	1	1	0	1	33	160	57	22.2656	1	0	0	0	1	0	0	0	2	1	1	1	1	0	1	1	1	7	108	108	4	4	48	1	79	79		1	1	3	3	2
46	刘欣1	1	1	0	0	28	171	65	22.2291	1	0	0	0	1	0	0	0	2	0	0	1	1	1	0	0	0	3	108	108	4	4	48	0	58	58		0	0	3	3	1
47	雷爱健	1	1	0	1	31	165	67	24.6097	1	1	0	0	0	0	0	0	2	1	0	1	1	0	1	0	1	5	108	108	4	4	48	0	59	59		0	0	3	3	1
48	孟娜	1	1	0	1	40	164	66	24.539	1	0	0	1	1	0	0	0	3	0	1	1	0	0	0	1	0	3	144	144	2	1	18	0	66	66		1	0	1	4	2
49	夏蕾	1	1	0	1	42	164	57.5	21.3786	0	1	1	0	1	0	0	1	4	1	1	1	1	0	1	0	0	5	144	144	0	1	6	0	59	59		0	0	1	4	1
50	刘娜	1	1	0	1	43	160	55	21.4844	0	0	0	0	1	0	1	0	2	0	0	0	0	0	0	0	0	0	40	144	0	0	0	0	50	50		0	0	0	1	1
51	杨君	1	0	0	1	33	162	49	18.6709	0	1	1	0	0	0	0	0	2	1	1	1	0	0	0	0	0	3	108	108	4	4	48	2	56	56		0	1	3	3	1
52	潘爽	1	1	0	0	29	163	52	19.5717	1	1	0	0	0	0	0	0	2	1	1		0	0	1	0	0	3	108	108	4	4	48	1	70	70		1	1	3	3	2
53	张树敏	1	1	0	0	25	168	53	18.7783	1	0	0	0	1	1	0	0	3	1		1	0	0	1	0	0	3	144	144	0	2	12	1	57	57		0	1	1	4	1
54	王盼盼	1	1	0	1	34	165	54	19.8347	0	1	1	0	1	0	0	0	3	1	1	0	0	0	0	0	0	2	108	108	4	4	48	1	50	50		0	1	3	3	1
55	蔺美霖	1	1	1	1	32	164	58	21.5645	0	0	0	0	1	1	0	0	2	0	1	1	0	0	0	0	1	3	120	180	0	2	12	1	56	56		0	1	1	3	1
56	李松	0	1	1	1	34	170	60	20.7612	0	0	0	0	0	0	0	0	0	0	0	1	0	0	0	0	0	1	60	180	0	0	0	1	49	49		0	1	0	2	1
57	白桦	1	0	0	0	28	165	58	21.3039	1	1	1	0	1	0	0	0	4	0	1	1	1	0	0	0	0	3	108	108	4	4	48	0	60	60		1	0	3	3	2
58	张洺华	0	1	1	1	33	170	73	25.2595	0	1	0	0	0	0	1	0	2	0	0	0	0	0	0	0	0	0	30	180	0	0	0	1	50	50		0	1	0	1	1
59	郭浩辰	0	1	0	0	33	178	81	25.565	0	1	0	0	1	0	0	1	3	1	0	0	0	0	1	1	0	3	60	180	0	1	6	0	59	59		0	0	1	2	1
60	朱学亮	0	1	1	1	35	182	85	25.6612	0	1	0	0	0	0	0	0	1	1	0	0	0	0	0	1	0	2	30	180	0	0	0	1	33	33		0	1	0	1	0
61	王一	1	1	1	2	41	162	65	24.7676	0	1	0	0	0	0	0	0	1	0	0	0	0	1	1	0	0	2	20	180	0	0	0	0	36	36		0	0	0	1	0
62	刘静	1	1	1	1	35	160	61	23.8281	0	0	0	0	1	0	0	0	1	0	0	0	0	0	1	0	0	1	60	180	3	2	30	0	50	50		0	0	2	2	1
63	张明乐	1	1	1	1	36	167	62	22.231	0	0	0	0	0	0	0	0	0	0	0	1	0	0	0	0	0	1	60	180	2	2	24	2	32	32		0	1	2	2	0
64	安国静	1	1	0	1	32	170	66	22.8374	0	0	0	0	0	1	1	0	2	1	1	0	1	0	0	0	0	3	108	108	4	4	48	0	58	58		0	0	3	3	1
65	张雪婷	1	1	0	0	31	167	53	19.0039	1	0	1	0	1	0	0	0	3	0	1	0	0	0	1	0	1	3	108	108	4	4	48	0	65	65		1	0	3	3	2
66	李晓明	1	1	0	0	32	160	65	25.3906	0	1	0	0	0	0	0	0	1	0	1	1	1	0	0	0	0	3	108	108	4	4	48	0	62	62		1	0	3	3	2
67	王立静	1	1	0	1	38	157	60	24.3418	1	0	1	0	1	0	0	0	3	0	1	0	0	0	1	0	0	2	144	170	3	0	18	0	61	61		1	0	1	4	2
68	范晓燕	1	0	0	0	21	164	50	18.5901	0	0	0	0	0	1	1	0	2	1	1	0	1	0	0	0	0	3	144	171	0	1	6	1	58	58		0	1	1	4	1
69	李琪	1	0	0	0	21	159	56	22.151	0	1	1	0	0	0	0	0	2	0	1	0	0	0	1	0	0	2	144	172	3	0	18	1	61	61		1	1	1	4	2
70	曹子怡	1	0	0	0	20	168	53	18.7783	0	0	1	1	0	0	0	0	2	1	1	0	1	0	0	0	0	3	144	173	0	1	6	1	59	59		0	1	1	4	1
71	王盼盼	1	0	0	0	20	160	54	21.0938	0	0	1	0	0	0	1	0	2	0		0	1	1	1	1	0	4	144	174	0	1	6	1	58	58		0	1	1	4	1
72	冉梦迪	1	0	0	0	22	172	72	24.3375	0	0	0	1	1	0	1	0	3	0	0	0	1	0	0	0	0	1	40	175	4	0	24	0	67	67		1	0	2	1	2
73	庞思诺	1	0	0	0	21	171	55	18.8092	0	1	0	0	0	0	1	0	2	1	0	1	0	0	0	0	0	2	144	176	0	0	0	1	57	57		0	1	0	4	1
74	高雨爽	1	0	0	0	21	164	54	20.0773	1	0	1	0	0	0	1	0	3	1	0	0	1	0	0	0	0	2	144	177	0	0	0	2	56	56		0	1	0	4	1
75	邢羽佳	1	0	0	0	20	172	62	20.9573	0	0	0	1	1	0	0	0	2	0	1	1	0	1	0	0	0	3	144	178	3	1	24	1	62	62		1	1	2	4	2
76	王锐	0	0	0	0	22	180	75	23.1481	0	0	0	0	0	0	0	0	0	0	0	0	0	0	0	0	0	0	0	240	0	0	0	1	20	20		0	1	0	0	0
77	张宇钦	0	0	0	0	21	184	85	25.1063	1	1	1	0	1	0	0	0	4	1	0	0	0	0	1	0	0	2	0	240	0	0	0	0	58	58		0	0	0	0	1
78	张新文	0	1	1	2	42	168	70	24.8016	0	1	0	0	0	0	1	0	2	0	0	0	1	0	1	1	0	3	100	180	2	2	24	0	65	65		1	0	2	3	2
79	华彪	0	1	1	1	33	178	75	23.6713	0	1	0	1	0	0	0	0	2	1	0	0	1	0	0	0	0	2	108	108	4	4	48	0	61	61		1	0	3	3	2
80	张睿	0	1	1	1	37	171	60	20.5191	1	0	1	0	0	0	0	0	2	0	0	0	0	0	1	0	0	1	60	180	0	0	0	1	52	52		0	1	0	2	1
81	牟成林	0	1	1	2	45	170	78	26.9896	0	0	0	0	1	0	0	0	1	0	0	0	0	1	0	0	0	1	50	180	3	0	18	1	60	60		1	1	1	2	2
82	张志勇	0	1	1	2	54	172	76	25.6896	1	0	0	0	0	0	0	0	1	1	0	0	1	0	1	0	0	3	60	180	2	2	24	1	63	63		1	1	2	2	2
83	孟令强	0	1	1	2	57	180	80	24.6914	0	0	0	0	1	0	0	0	1	0	0	0	0	0	1	0	0	1	60	180	0	0	0	2	30	30		0	1	0	2	0
84	高飞	0	1	1	1	40	173	94	31.4077	0	0	0	0	0	0	0	0	0	1	0	0	0	0	0	0	0	1	60	180	2	2	24	0	21	21		0	0	2	2	0
85	张建军	0	1	1	2	46	170	75	25.9516	1	0	1	0	0	1	0	0	3	1	1	0	0	0	1	0	0	3	144	144	6	6	72	0	57	57		0	0	3	4	1
86	彭超	0	0	0	0	25	173	70	23.3887	0	0	0	0	0	0	0	0	0	0	0	0	0	0	0	0	0	0	0	180	0	0	0	2	23	23		0	1	0	0	0
87	班施墨	1	0	0	0	22	174	52	17.1753	0	0	1	0	0	0	0	0	1	0	1	0	0	0	0	0	0	1	0	240	0	0	0	0	54	54		0	0	0	0	1
88	李雯淑雅	1	0	0	0	22	170	60	20.7612	0	0	0	0	0	0	0	0	0	0	0	0	0	0	0	0	0	0	0	240	0	0	0	1	35	35		0	1	0	0	0
89	王立坤	1	0	0	0	20	165	62	22.7732	0	0	0	0	0	0	0	0	0	0	0	0	0	0	0	0	0	0	0	240	0	0	0	2	49	49		0	1	0	0	1
90	姜泽宇	0	0	0	0	19	181	70	21.3669	0	0	0	0	0	0	0	0	0	0	0	0	1	0	0	0	0	1	0	240	0	0	0	2	27	27		0	1	0	0	0
91	郑如杰	0	0	0	0	19	182	75	22.6422	0	0	0	0	0	0	0	0	0	0	0	0	0	0	0	0	0	0	0	240	0	0	0	2	20	20		0	1	0	0	0
92	殷晓璐	1	0	0	0	21	173	65	21.7181	0	0	0	0	0	0	0	0	0	0	0	0	0	0	1	0	0	1	0	240	0	0	0	1	27	27		0	1	0	0	0
93	张原野	0	0	0	0	20	184	70	20.6758	1	0	0	0	0	0	0	0	1	0	0	0	0	0	1	1	0	2	0	240	0	0	0	1	31	31		0	1	0	0	0
94	陈卓恒	0	0	0	0	20	182	93	28.0763	0	0	0	0	0	0	0	0	0	0	0	0	0	0	0	0	0	0	0	240	0	0	0	2	33	33		0	1	0	0	0
95	代丽	1	1	1	2	39	163	60	22.5827	0	0	0	0	1	0	0	0	1	0	0	0	0	0	1	0	0	1	40	180	2	0	12	1	64	64		1	1	1	1	2
96	张茜	1	1	1	1	34	160	65	25.3906	0	0	0	0	1	0	0	0	1	0	0	1	1	0	1	0	0	3	70	180	2	1	18	1	66	66		1	1	1	2	2
97	王朝艳	1	1	1	1	38	166	60	21.7738	0	0	1	0	1	0	0	0	2	0	0	0	1	0	1	0	0	2	20	180	0	0	0	2	59	59		0	1	0	1	1
98	姚菊欣	1	1	1	1	35	160	53	20.7031	0	0	1	0	0	0	0	0	1	1	0	1	1	0	0	1	1	5	90	180	0	2	12	0	59	59		0	0	1	3	1
99	郑喜洁	1	1	1	1	34	150	62	27.5556	0	0	0	0	0	0	0	0	0	0	0	0	0	0	0	0	0	0	60	180	2	3	30	2	26	26		0	1	2	2	0
100	鲁静	1	1	1	2	40	163	53	19.9481	0	0	0	0	0	0	0	0	0	0	0	0	1	0	0	0	0	1	20	180	0	0	0	2	35	35		0	1	0	1	0
101	岳磊	1	1	1	1	36	160	55	21.4844	0	1	0	0	1	0	0	0	2	0	0	0	0	0	0	0	1	1	40	180	0	0	0	0	20	20		0	0	0	1	0
102	柴茜楠	1	1	1	1	36	166	56	20.3223	1	0	0	0	1	0	0	0	2	0	0	0	0	0	1	0	0	1	20	180	0	0	0	2	52	52		0	1	0	1	1
103	陈欢	1	1	0	1	37	165	57	20.9366	1	0	0	0	1	0	0	0	2	0	0	0	0	0	0	0	0	0	20	180	0	0	0	1	52	52		0	1	0	1	1
104	李敬瑄	1	1	1	1	32	159	50	19.7777	0	1	0	0	1	0	1	0	3		1	1	0	1	0	0	0	3	90	138	0	2	12	0	67	67		1	0	1	3	2
105	李云婷	1	1	1	2	48	159	62	24.5243	0	0	0	0	1	0	1	0	2	1	1	1	1	0	0	0	0	4	120	180	0	2	12	0	65	65		1	0	1	3	2
106	高羽高	1	1	1	1	37	166	60	21.7738	1	0	1	0	1	0	0	0	3	1	1	0	0	0	1	0	0	3	120	180	0	3	18	0	61	61		1	0	1	3	2
107	池冰	1	1	1	1	31	163	50	18.8189	0	0	1	0	0	0	0	0	1	0	0	1	0	0	0	1	0	2	60	240	0	0	0	1	58	58		0	1	0	2	1
108	刘颖	1	1	1	1	32	160	50	19.5312	0	0	0	0	0	0	0	0	0	0	1	0	0	0	0	0	1	2	60	240	0	0	0	2	57	57		0	1	0	2	1
109	赵洪俊	1	1	0	2	46	160	47	18.3594	0	1	1	0	0	0	0	0	2	1	0	0	0	0	0	1	0	2	144	180	0	0	0	2	51	51		0	1	0	4	1
110	秦玲	1	1	1	1	43	160	55	21.4844	0	1	0	0	1	0	0	0	2	0	0	1	0	0	1	0	0	2	144	181	0	0	0	1	52	52		0	1	0	4	1
111	张晶	1	1	1	2	41	160	54	21.0938	1	0	1	0	1	0	0	0	3	1	1	0	0	1	0	0	0	3	60	180	2	2	24	0	65	65		1	0	2	2	2
112	李琳	1	1	1	1	33	159	55	21.7555	1	0	0	0	1	1	0	0	3	1	1	1	1	0	0	0	0	4	80	180	3	3	36	0	67	67		1	0	2	2	2
113	候敏	1	1	1	1	41	160	58	22.6562	1	0	0	0	1	0	0	0	2	0	0	0	0	1	0	0	0	1	20	180	0	0	0	1	45	45		0	1	0	1	1

## Sheet: Sheet3
编号	性别（0男；1女）	婚姻状况（未婚0，已婚1）	学历（0本科及以下，1硕士及以上）	职称（0初级及以下，1中级，2高级）	年龄	身高	体重	体重指数	记忆力下降、注意力不集中	头痛	活动后疲倦	无红肿的关节疼痛	睡眠不够	颈部或腋下淋巴结触痛	肌肉痛	咽喉痛	疲劳得分	呼吸系统疾病	消化系统疾病	皮肤系统疾病	耳鼻喉	泌尿系统	神经精神	口腔	心血管	疾病总分	穿防护服工作时长（h）	工作时长（h）	小夜班次数	大夜班次数	夜班小时数	体育锻炼：0无；1；＜0.5h；2＞0.5h	多维疲劳评分	多维疲劳评分		多维疲劳评分质化	是否体育锻炼：0无；1；是	夜班小时数赋值	穿防护服工作时长赋值	多维疲劳评分赋值
1	0	1	0	0	48	174	77.5	25.5978	0	1	1	0	0	0	0	1	3	1	1	1	0	0	0	0	0	3	120	180	5	5	60	1	61	30		1	1	3	3	2
2	0	0	0	0	26	182	70	21.1327	0	1	1	0	0	0	0	0	2	1	1	1	0	0	0	0	0	3	120	180	5	5	60	0	49	49		0	0	3	3	1
3	0	1	1	2	41	165	62	22.7732	0	0	0	0	0	0	0	0	0	1	0	0	1	1	0	0	0	3	60	180	0	2	12	1	61	30		1	1	1	2	2
4	0	1	0	0	32	170	72	24.9135	0	0	1	0	0	0	0	0	1	0	1	0	0	1	0	0	0	2	45	180	0	0	0	2	46	46		0	1	0	2	1
5	0	1	0	1	36	165	58.5	21.4876	0	0	0	0	0	0	0	0	0	1	0	0	1	0	0	0	0	2	45	180	0	0	0	0	55	55		0	0	0	2	1
6	0	1	1	2	42	168	82	29.0533	1	1	1	0	1	0	1	1	6	0	0	0	0	1	1	1	0	3	90	180	0	2	12	0	67	67		1	0	1	3	2
7	0	1	1	2	42	175	65	21.2245	0	1	1	0	0	0	0	0	2	1	0	0	0	1	1	0	0	3	144	180	6	6	72	1	55	55		0	1	3	4	1
8	0	1	1	1	32	185	94	27.4653	1	1	1	0	1	0	1	0	5	1	1	1	0	0	1	0	0	4	160	160	6	6	72	0	63	63		1	0	3	4	2
9	0	1	1	1	34	176	72.5	23.4052	0	0	0	0	0	0	0	0	0	1	1	0	0	1	0	0	0	3	60	180	2	3	30	2	49	49		0	1	2	2	1
10	0	1	1	1	36	177	82	26.1738	1	0	1	0	1	0	0	0	3	0	1	1	1	1	0	0	0	4	100	180	2	2	24	0	62	62		1	0	2	3	2
11	0	1	1	1	39	177	65	20.7476	1	0	1	1	1	0	0	1	5	1	1	1	0	1	0	0	0	4	160	160	6	6	72	1	70	70		1	1	3	4	2
12	0	1	1	2	38	178	75	23.6713	0	0	0	0	0	0	0	0	0	1	0	0	0	1	0	0	0	2	60	180	3	2	30	2	61	61		1	1	2	2	2
13	1	1	1	1	38	163	54	20.3244	0	0	0	0	1	0	1	0	2	0	1	0	0	0	1	0	0	2	120	180	0	0	0	2	44	44		0	1	0	3	1
14	0	1	0	1	33	173	90	30.0712	0	0	0	0	0	0	0	0	0	1	0	0	0	0	0	0	0	1	20	180	0	0	0	0	41	41		0	0	0	1	1
15	0	1	1	1	36	176	75	24.2123	0	0	0	0	0	0	0	0	0	0	0	0	0	0	0	0	0	0	20	180	0	0	0	1	46	46		0	1	0	1	1
16	0	1	1	1	39	175	90	29.3878	0	0	1	0	0	0	1	0	2	1	1	1	0	0	1	0	0	4	80	180	1	2	18	0	61	61		1	0	1	2	2
17	0	1	1	2	54	176	75	24.2123	0	0	0	0	0	0	0	0	0	1	1	0	0	0	0	0	0	2	20	180	0	0	0	1	20	80		0	1	0	1	0
18	1	0	0	0	21	165	60	22.0386	0	0	0	0	1	1	0	1	3	1	0	0	1	0	0	0	0	2	0	240	0	0	0	1	32	32		0	1	0	0	0
19	0	1	1	1	33	183	100	29.8606	0	0	0	0	1	0	0	1	2	1	1	0	1	0	0	0	0	3	60	240	0	2	12	2	33	33		0	1	1	2	0
20	1	0	0	0	27	166	52	18.8707	0	1	0	0	1	0	0	0	2	1	1	0	1	1	0	0	0	4	108	108	4	4	48	1	65	65		1	1	3	3	2
21	1	0	0	1	36	162	57	21.7193	0	1	0	1	1	0	0	0	3	1	0	0	1	0	0	0	0	2	144	144	0	0	0	2	59	59		0	1	0	4	1
22	0	1	1	1	35	174	62	20.4783	0	0	1	0	0	0	0	0	1	0	1	0	1	0	1	1	0	4	108	108	4	4	48	1	37	37		0	1	3	3	0
23	0	1	1	2	42	170	60	20.7612	1	0	1	0	0	0	1	0	3	1	0	1	1	0	1	0	0	4	80	180	3	0	18	1	64	64		1	1	1	2	2
24	0	1	0	0	30	172	70	23.6614	0	0	1	0	0	0	0	0	1	1	1	1	0	0	1	0	0	4	108	108	4	4	48	0	65	65		1	0	3	3	2
25	0	1	0	1	36	178	82	25.8806	0	0	1	1	1	0	0	0	3	1	0	1	1	1	0	0	0	4	108	108	4	4	48	0	62	62		1	0	3	3	2
26	0	0	0	0	29	176	85	27.4406	0	1	1	0	1	0	0	0	3	1	1	0	1	1	1	1	0	6	108	108	4	4	48	1	63	63		1	1	3	3	2
27	0	1	1	1	44	178	78	24.6181	0	0	0	0	1	0	0	0	1	0	0	0	0	0	1	0	0	1	60	180	3	2	30	2	28	28		0	1	2	2	0
28	0	1	1	1	38	165	67	24.6097	0	0	0	0	0	0	0	0	0	0	0	0	0	0	0	0	0	0	30	180	2	2	24	2	25	25		0	1	2	1	0
29	0	1	0	0	34	181	81	24.7245	0	0	1	0	1	0	0	0	2	1	1	1	0	1	1	0	0	5	100	180	0	2	12	0	63	63		1	0	1	3	2
30	0	1	1	2	38	180	92	28.3951	0	0	0	0	1	0	0	0	1	0	0	1	0	0	1	0	0	2	60	180	2	3	30	1	45	45		0	1	2	2	1
31	0	1	1	2	39	172	77	26.0276	0	0	0	0	0	0	0	1	1	1	0	0	1	0	0	0	0	2	60	180	1	1	12	0	62	62		1	0	1	2	2
32	0	1	1	2	50	171	75	25.6489	0	0	0	0	0	0	0	1	1	1	0	1	1	0	0	0	0	3	60	180	2	2	24	2	43	43		0	1	2	2	1
33	0	1	1	2	38	177	87	27.7698	0	0	1	0	1	0	0	1	3	1	0	0	0	0	0	0	0	1	60	180	2	2	24	0	40	40		0	0	2	2	1
34	0	1	1	1	36	178	81	25.565	1	0	1	0	0	0	0	0	2	0	0	1	1	0	1	0	0	3	60	180	2	3	30	2	46	46		0	1	2	2	1
35	0	1	1	1	38	175	88	28.7347	0	0	0	0	0	0	0	0	0	0	0	0	1	0	1	0	0	2	60	180	2	2	24	2	36	36		0	1	2	2	0
36	0	1	1	1	36	177	75	23.9395	0	0	0	0	0	0	1	0	1	1	1	0	1	0	1	0	0	4	60	180	2	2	24	1	47	47		0	1	2	2	1
37	0	1	1	1	37	183	86	25.6801	1	1	1	0	0	1	1	1	6	1	1	1	1	1	1	1	1	8	100	180	2	3	30	1	77	77		1	1	2	3	2
38	0	1	1	1	31	179	77	24.0317	1	0	0	0	1	0	0	1	3	0	1	1	1	0	1	0	0	4	70	240	0	0	0	0	59	59		0	0	0	2	1
39	0	1	1	1	38	170	77	26.6436	0	1	1	0	0	0	0	0	2	1	1	1	1	0	1	0	0	5	144	144	6	6	72	0	59	59		0	0	3	4	1
40	0	1	1	1	39	172	93	31.4359	0	0	0	0	1	0	0	0	1	0	0	0	1	0	0	0	0	1	40	180	2	2	24	2	53	53		0	1	2	1	1
41	0	1	1	0	36	176	92	29.7004	1	0	0	0	0	0	0	0	1	1	1	1	0	0	0	0	1	4	96	160	2	3	30	0	60	60		1	0	2	3	2
42	0	1	1	1	37	183	82	24.4857	0	0	0	0	1	0	0	0	1	0	1	1	1	0	1	0	0	4	90	160	0	3	18	0	52	52		0	0	1	3	1
43	0	1	1	0	32	184	73	21.5619	0	0	0	0	1	0	0	0	1	0	0	0	0	0	0	0	0	0	60	132	0	0	0	1	50	50		0	1	0	2	1
44	0	1	0	1	47	175	79	25.7959	1	0	1	0	1	0	0	0	3	1	1	0	0	1	0	0	0	3	120	180	2	2	24	2	61	61		1	1	2	3	2
45	1	1	0	1	33	160	57	22.2656	1	0	0	0	1	0	0	0	2	1	1	1	1	0	1	1	1	7	108	108	4	4	48	1	79	79		1	1	3	3	2
46	1	1	0	0	28	171	65	22.2291	1	0	0	0	1	0	0	0	2	0	0	1	1	1	0	0	0	3	108	108	4	4	48	0	58	58		0	0	3	3	1
47	1	1	0	1	31	165	67	24.6097	1	1	0	0	0	0	0	0	2	1	0	1	1	0	1	0	1	5	108	108	4	4	48	0	59	59		0	0	3	3	1
48	1	1	0	1	40	164	66	24.539	1	0	0	1	1	0	0	0	3	0	1	1	0	0	0	1	0	3	144	144	2	1	18	0	66	66		1	0	1	4	2
49	1	1	0	1	42	164	57.5	21.3786	0	1	1	0	1	0	0	1	4	1	1	1	1	0	1	0	0	5	144	144	0	1	6	0	59	59		0	0	1	4	1
50	1	1	0	1	43	160	55	21.4844	0	0	0	0	1	0	1	0	2	0	0	0	0	0	0	0	0	0	40	144	0	0	0	0	50	50		0	0	0	1	1
51	1	0	0	1	33	162	49	18.6709	0	1	1	0	0	0	0	0	2	1	1	1	0	0	0	0	0	3	108	108	4	4	48	2	56	56		0	1	3	3	1
52	1	1	0	0	29	163	52	19.5717	1	1	0	0	0	0	0	0	2	1	1		0	0	1	0	0	3	108	108	4	4	48	1	70	70		1	1	3	3	2
53	1	1	0	0	25	168	53	18.7783	1	0	0	0	1	1	0	0	3	1		1	0	0	1	0	0	3	144	144	0	2	12	1	57	57		0	1	1	4	1
54	1	1	0	1	34	165	54	19.8347	0	1	1	0	1	0	0	0	3	1	1	0	0	0	0	0	0	2	108	108	4	4	48	1	50	50		0	1	3	3	1
55	1	1	1	1	32	164	58	21.5645	0	0	0	0	1	1	0	0	2	0	1	1	0	0	0	0	1	3	120	180	0	2	12	1	56	56		0	1	1	3	1
56	0	1	1	1	34	170	60	20.7612	0	0	0	0	0	0	0	0	0	0	0	1	0	0	0	0	0	1	60	180	0	0	0	1	49	49		0	1	0	2	1
57	1	0	0	0	28	165	58	21.3039	1	1	1	0	1	0	0	0	4	0	1	1	1	0	0	0	0	3	108	108	4	4	48	0	60	60		1	0	3	3	2
58	0	1	1	1	33	170	73	25.2595	0	1	0	0	0	0	1	0	2	0	0	0	0	0	0	0	0	0	30	180	0	0	0	1	50	50		0	1	0	1	1
59	0	1	0	0	33	178	81	25.565	0	1	0	0	1	0	0	1	3	1	0	0	0	0	1	1	0	3	60	180	0	1	6	0	59	59		0	0	1	2	1
60	0	1	1	1	35	182	85	25.6612	0	1	0	0	0	0	0	0	1	1	0	0	0	0	0	1	0	2	30	180	0	0	0	1	33	33		0	1	0	1	0
61	1	1	1	2	41	162	65	24.7676	0	1	0	0	0	0	0	0	1	0	0	0	0	1	1	0	0	2	20	180	0	0	0	0	36	36		0	0	0	1	0
62	1	1	1	1	35	160	61	23.8281	0	0	0	0	1	0	0	0	1	0	0	0	0	0	1	0	0	1	60	180	3	2	30	0	50	50		0	0	2	2	1
63	1	1	1	1	36	167	62	22.231	0	0	0	0	0	0	0	0	0	0	0	1	0	0	0	0	0	1	60	180	2	2	24	2	32	32		0	1	2	2	0
64	1	1	0	1	32	170	66	22.8374	0	0	0	0	0	1	1	0	2	1	1	0	1	0	0	0	0	3	108	108	4	4	48	0	58	58		0	0	3	3	1
65	1	1	0	0	31	167	53	19.0039	1	0	1	0	1	0	0	0	3	0	1	0	0	0	1	0	1	3	108	108	4	4	48	0	65	65		1	0	3	3	2
66	1	1	0	0	32	160	65	25.3906	0	1	0	0	0	0	0	0	1	0	1	1	1	0	0	0	0	3	108	108	4	4	48	0	62	62		1	0	3	3	2
67	1	1	0	1	38	157	60	24.3418	1	0	1	0	1	0	0	0	3	0	1	0	0	0	1	0	0	2	144	170	3	0	18	0	61	61		1	0	1	4	2
68	1	0	0	0	21	164	50	18.5901	0	0	0	0	0	1	1	0	2	1	1	0	1	0	0	0	0	3	144	171	0	1	6	1	58	58		0	1	1	4	1
69	1	0	0	0	21	159	56	22.151	0	1	1	0	0	0	0	0	2	0	1	0	0	0	1	0	0	2	144	172	3	0	18	1	61	61		1	1	1	4	2
70	1	0	0	0	20	168	53	18.7783	0	0	1	1	0	0	0	0	2	1	1	0	1	0	0	0	0	3	144	173	0	1	6	1	59	59		0	1	1	4	1
71	1	0	0	0	20	160	54	21.0938	0	0	1	0	0	0	1	0	2	0		0	1	1	1	1	0	4	144	174	0	1	6	1	58	58		0	1	1	4	1
72	1	0	0	0	22	172	72	24.3375	0	0	0	1	1	0	1	0	3	0	0	0	1	0	0	0	0	1	40	175	4	0	24	0	67	67		1	0	2	1	2
73	1	0	0	0	21	171	55	18.8092	0	1	0	0	0	0	1	0	2	1	0	1	0	0	0	0	0	2	144	176	0	0	0	1	57	57		0	1	0	4	1
74	1	0	0	0	21	164	54	20.0773	1	0	1	0	0	0	1	0	3	1	0	0	1	0	0	0	0	2	144	177	0	0	0	2	56	56		0	1	0	4	1
75	1	0	0	0	20	172	62	20.9573	0	0	0	1	1	0	0	0	2	0	1	1	0	1	0	0	0	3	144	178	3	1	24	1	62	62		1	1	2	4	2
76	0	0	0	0	22	180	75	23.1481	0	0	0	0	0	0	0	0	0	0	0	0	0	0	0	0	0	0	0	240	0	0	0	1	20	20		0	1	0	0	0
77	0	0	0	0	21	184	85	25.1063	1	1	1	0	1	0	0	0	4	1	0	0	0	0	1	0	0	2	0	240	0	0	0	0	58	58		0	0	0	0	1
78	0	1	1	2	42	168	70	24.8016	0	1	0	0	0	0	1	0	2	0	0	0	1	0	1	1	0	3	100	180	2	2	24	0	65	65		1	0	2	3	2
79	0	1	1	1	33	178	75	23.6713	0	1	0	1	0	0	0	0	2	1	0	0	1	0	0	0	0	2	108	108	4	4	48	0	61	61		1	0	3	3	2
80	0	1	1	1	37	171	60	20.5191	1	0	1	0	0	0	0	0	2	0	0	0	0	0	1	0	0	1	60	180	0	0	0	1	52	52		0	1	0	2	1
81	0	1	1	2	45	170	78	26.9896	0	0	0	0	1	0	0	0	1	0	0	0	0	1	0	0	0	1	50	180	3	0	18	1	60	60		1	1	1	2	2
82	0	1	1	2	54	172	76	25.6896	1	0	0	0	0	0	0	0	1	1	0	0	1	0	1	0	0	3	60	180	2	2	24	1	63	63		1	1	2	2	2
83	0	1	1	2	57	180	80	24.6914	0	0	0	0	1	0	0	0	1	0	0	0	0	0	1	0	0	1	60	180	0	0	0	2	30	30		0	1	0	2	0
84	0	1	1	1	40	173	94	31.4077	0	0	0	0	0	0	0	0	0	1	0	0	0	0	0	0	0	1	60	180	2	2	24	0	21	21		0	0	2	2	0
85	0	1	1	2	46	170	75	25.9516	1	0	1	0	0	1	0	0	3	1	1	0	0	0	1	0	0	3	144	144	6	6	72	0	57	57		0	0	3	4	1
86	0	0	0	0	25	173	70	23.3887	0	0	0	0	0	0	0	0	0	0	0	0	0	0	0	0	0	0	0	180	0	0	0	2	23	23		0	1	0	0	0
87	1	0	0	0	22	174	52	17.1753	0	0	1	0	0	0	0	0	1	0	1	0	0	0	0	0	0	1	0	240	0	0	0	0	54	54		0	0	0	0	1
88	1	0	0	0	22	170	60	20.7612	0	0	0	0	0	0	0	0	0	0	0	0	0	0	0	0	0	0	0	240	0	0	0	1	35	35		0	1	0	0	0
89	1	0	0	0	20	165	62	22.7732	0	0	0	0	0	0	0	0	0	0	0	0	0	0	0	0	0	0	0	240	0	0	0	2	49	49		0	1	0	0	1
90	0	0	0	0	19	181	70	21.3669	0	0	0	0	0	0	0	0	0	0	0	0	1	0	0	0	0	1	0	240	0	0	0	2	27	27		0	1	0	0	0
91	0	0	0	0	19	182	75	22.6422	0	0	0	0	0	0	0	0	0	0	0	0	0	0	0	0	0	0	0	240	0	0	0	2	20	20		0	1	0	0	0
92	1	0	0	0	21	173	65	21.7181	0	0	0	0	0	0	0	0	0	0	0	0	0	0	1	0	0	1	0	240	0	0	0	1	27	27		0	1	0	0	0
93	0	0	0	0	20	184	70	20.6758	1	0	0	0	0	0	0	0	1	0	0	0	0	0	1	1	0	2	0	240	0	0	0	1	31	31		0	1	0	0	0
94	0	0	0	0	20	182	93	28.0763	0	0	0	0	0	0	0	0	0	0	0	0	0	0	0	0	0	0	0	240	0	0	0	2	33	33		0	1	0	0	0
95	1	1	1	2	39	163	60	22.5827	0	0	0	0	1	0	0	0	1	0	0	0	0	0	1	0	0	1	40	180	2	0	12	1	64	64		1	1	1	1	2
96	1	1	1	1	34	160	65	25.3906	0	0	0	0	1	0	0	0	1	0	0	1	1	0	1	0	0	3	70	180	2	1	18	1	66	66		1	1	1	2	2
97	1	1	1	1	38	166	60	21.7738	0	0	1	0	1	0	0	0	2	0	0	0	1	0	1	0	0	2	20	180	0	0	0	2	59	59		0	1	0	1	1
98	1	1	1	1	35	160	53	20.7031	0	0	1	0	0	0	0	0	1	1	0	1	1	0	0	1	1	5	90	180	0	2	12	0	59	59		0	0	1	3	1
99	1	1	1	1	34	150	62	27.5556	0	0	0	0	0	0	0	0	0	0	0	0	0	0	0	0	0	0	60	180	2	3	30	2	26	26		0	1	2	2	0
100	1	1	1	2	40	163	53	19.9481	0	0	0	0	0	0	0	0	0	0	0	0	1	0	0	0	0	1	20	180	0	0	0	2	35	35		0	1	0	1	0
101	1	1	1	1	36	160	55	21.4844	0	1	0	0	1	0	0	0	2	0	0	0	0	0	0	0	1	1	40	180	0	0	0	0	20	20		0	0	0	1	0
102	1	1	1	1	36	166	56	20.3223	1	0	0	0	1	0	0	0	2	0	0	0	0	0	1	0	0	1	20	180	0	0	0	2	52	52		0	1	0	1	1
103	1	1	0	1	37	165	57	20.9366	1	0	0	0	1	0	0	0	2	0	0	0	0	0	0	0	0	0	20	180	0	0	0	1	52	52		0	1	0	1	1
104	1	1	1	1	32	159	50	19.7777	0	1	0	0	1	0	1	0	3		1	1	0	1	0	0	0	3	90	138	0	2	12	0	67	67		1	0	1	3	2
105	1	1	1	2	48	159	62	24.5243	0	0	0	0	1	0	1	0	2	1	1	1	1	0	0	0	0	4	120	180	0	2	12	0	65	65		1	0	1	3	2
106	1	1	1	1	37	166	60	21.7738	1	0	1	0	1	0	0	0	3	1	1	0	0	0	1	0	0	3	120	180	0	3	18	0	61	61		1	0	1	3	2
107	1	1	1	1	31	163	50	18.8189	0	0	1	0	0	0	0	0	1	0	0	1	0	0	0	1	0	2	60	240	0	0	0	1	58	58		0	1	0	2	1
108	1	1	1	1	32	160	50	19.5312	0	0	0	0	0	0	0	0	0	0	1	0	0	0	0	0	1	2	60	240	0	0	0	2	57	57		0	1	0	2	1
109	1	1	0	2	46	160	47	18.3594	0	1	1	0	0	0	0	0	2	1	0	0	0	0	0	1	0	2	144	180	0	0	0	2	51	51		0	1	0	4	1
110	1	1	1	1	43	160	55	21.4844	0	1	0	0	1	0	0	0	2	0	0	1	0	0	1	0	0	2	144	181	0	0	0	1	52	52		0	1	0	4	1
111	1	1	1	2	41	160	54	21.0938	1	0	1	0	1	0	0	0	3	1	1	0	0	1	0	0	0	3	60	180	2	2	24	0	65	65		1	0	2	2	2
112	1	1	1	1	33	159	55	21.7555	1	0	0	0	1	1	0	0	3	1	1	1	1	0	0	0	0	4	80	180	3	3	36	0	67	67		1	0	2	2	2
113	1	1	1	1	41	160	58	22.6562	1	0	0	0	1	0	0	0	2	0	0	0	0	1	0	0	0	1	20	180	0	0	0	1	45	45		0	1	0	1	1
